# Supplementary material for: Nitric Oxide Pre-Treatment Advances Bulblet Dormancy Release by Mediating Metabolic Changes in Lilium
Source: Int J Mol Sci. 2024 Dec 27;26(1):156. doi: 10.3390/ijms26010156 (PMC11720527; doi:10.3390/ijms26010156)
Supplement: Supplementary file 1 [file ijms-26-00156-s001.zip]

Archive with 1 entries (1 files):
- ijms-3362233-supplementary.pdf
